# Supplementary material for: Enhancing the chemical transformation of Candida parapsilosis
Source: Virulence. 2021 Mar 17;12(1):937–50. doi: 10.1080/21505594.2021.1893008 (PMC7993187; doi:10.1080/21505594.2021.1893008)
Supplement: Supplemental Material [file KVIR_A_1893008_SM1043.zip]

Archive with 4 entries (4 files):
- Supplementary Figures.pdf
- Supplementary material 1.pdf
- Supplementary material 2.pdf
- Supplementary Tables.xlsx
