# Supplementary material for: Enhancing the chemical transformation of Candida parapsilosis
Source: Virulence. 2021 Mar 17;12(1):937–50. doi: 10.1080/21505594.2021.1893008 (PMC7993187; doi:10.1080/21505594.2021.1893008)
Supplement: Supplemental Material [file KVIR_A_1893008_SM1043.zip › Supplementary Tables.xlsx]

## Sheet: Sup. T. S1 Methods
	Primers used in this study
	Name of the primer	Sequence (5'->3')
	DifLen_FOR	TTTTTGCGCGCTGCAACTTTGTTCTAAATGGTTCG
	DifLen4kb_REV	TTTTTTGCGCGCGTAAACTTTCGGGAGGTAGTAGTATG
	DifLen6kb_REV	TTTTTTGCGCGCAAGGTACTCCGCCCATG
	DifLen8kb_REV	TTTTTTGCGCGCCTTGAGGCGGTCCAATGTC
	DifLen10kb_REV	TTTTTTGCGCGCTGCTGTAGAAATGAAACCACGC
	Letters in bold represent restriction site for BssHII
	Plasmids used in this study
	Name of plasmid	Abbreviation	Accession number	Reference
	pNRVL-LEU2	pN-L	MN989860	Nemeth et al., 2020
	pNRVL-LEU2-4kbp	pN-L-4kbp	MT948176	This study
	pNRVL-LEU2-6kbp	pN-L-6kbp	MT948177	This study
	pNRVL-LEU2-8kbp	pN-L-8kbp	MT948178	This study
	pNRVL-LEU2-10kbp	pN-L-10kbp	MT948179	This study
	pNRVL-CaSAT1-6kbp	pN-S-6kbp	MT948180	This study
	pNRVL-CaSAT1-10kbp	pN-S-10kbp	MT948181	This study
	Composition of 10x Drop out solution (1 liter)
	L-Arginine	200 mg
	L-Isoleucine	300 mg
	L-Lysine	300 mg
	L-Methionine	200 mg
	L-Phenylalanine	500 mg
	L-Threonine	2000 mg
	L-Tyrosine	300 mg
	L-Tryptophan	2000 mg
	L-Valine	1500 mg
	Adenine	2000 mg
	Uracil	200 mg

## Sheet: Sup. T. S2 OD-DMSO-PLATE
	Supplementary Table S2. Effect of the density, the presence of DMSO and the molecular weight of PEG on the transformation efficiency (without DTT pretreatment)
				OD600 0.7				OD600 1				OD600 1.5				OD600 2.0
			Number of transformants	+DMSO/PLATE(3350)	+DMSO/PLATE(4000)	-DMSO/PLATE(3350)	-DMSO/PLATE(4000)	+DMSO/PLATE(3350)	+DMSO/PLATE(4000)	-DMSO/PLATE(3350)	-DMSO/PLATE(4000)	+DMSO/PLATE(3350)	+DMSO/PLATE(4000)	-DMSO/PLATE(3350)	-DMSO/PLATE(4000)	+DMSO/PLATE(3350)	+DMSO/PLATE(4000)	-DMSO/PLATE(3350)	-DMSO/PLATE(4000)
	OD600 0.7	+DMSO/PLATE(3350)	355.7 ± 7.8		**	****	***	*	*	****	****	0.4584	0.0663	0.2157	**	*	*	*	**
		+DMSO/PLATE(4000)	266.7 ± 8.7			***	**	**	*	**	***	0.2242	0.4740	**	**	0.1116	0.0683	*	*
		-DMSO/PLATE(3350)	123.0 ± 6.8				*	****	***	*	0.1853	*	*	***	0.0508	0.2326	0.0693	****	0.1699
		-DMSO/PLATE(4000)	78.00 ± 0.6					***	**	**	0.1101	*	*	**	*	0.0942	*	***	0.0536
	OD600 1	+DMSO/PLATE(3350)	383.7 ± 4.4						*	****	***	0.2219	*	*	**	*	*	***	**
		+DMSO/PLATE(4000)	309.3 ± 11.3							**	***	0.7024	0.3951	0.1393	**	*	*	0.9617	**
		-DMSO/PLATE(3350)	163.0 ± 5.5								*	*	*	***	0.5024	0.6809	0.2723	****	0.8820
		-DMSO/PLATE(4000)	104.0 ± 9.5									*	**	****	*	0.1456	*	***	0.0827
	OD600 1.5	+DMSO/PLATE(3350)	324.7 ± 33.8										0.3936	0.7555	*	*	*	0.7090	*
		+DMSO/PLATE(4000)	285.7 ± 21.1											0.1206	*	0.0649	*	0.3700	*
		-DMSO/PLATE(3350)	337.0 ± 9.8												**	*	*	0.0932	**
		-DMSO/PLATE(4000)	175.0 ± 14.4													0.9201	0.4817	**	0.7653
	OD600 2.0	+DMSO/PLATE(3350)	179.0 ± 33.4														0.7013	0.0551	0.7740
		+DMSO/PLATE(4000)	195.7 ± 21.9															*	0.3979
		-DMSO/PLATE(3350)	310.0 ± 6.1																*
		-DMSO/PLATE(4000)	166.7 ± 21.4
	Significance was calculated with unpaired t test with Welch's correction (* p < 0.05; ** p < 0.01; *** p < 0.001; **** p < 0.0001).

## Sheet: Sup. T. S3 Normalization
	Supplementary Table S3. Effect of OD600 of harvesting, the presence of DMSO and normalization on the transformation efficiency
				+DMSO/PLATE(3350)				+DMSO/PLATE(3350) Normalized				-DMSO/PLATE(3350)				-DMSO/PLATE(3350) Normalized
			Number of transformants	OD600 0.7	OD600 1	OD600 1.5	OD600 2.0	OD600 0.7	OD600 1	OD600 1.5	OD600 2.0	OD600 0.7	OD600 1	OD600 1.5	OD600 2.0	OD600 0.7	OD600 1	OD600 1.5	OD600 2.0
	+DMSO/PLATE(3350)	OD600 0.7	340.3 ± 12.8		*	0.0806	**		**	**	0.9828	***	**	0.1538	*	***	**	**	**
		OD600 1	404.3 ± 5.8			***	**	*	*	*	**	***	****	*	**	***	****	**	****
		OD600 1.5	303.0 ± 6.8				**	0.0806	***	**	*	***	***	0.8570	*	***	***	*	***
		OD600 2.0	164.7 ± 16.4					**	***	***	**	0.2114	0.4487	**	*	0.2114	0.6752	*	0.3730
	+DMSO/PLATE(3350) Normalized	OD600 0.7	340.3 ± 12.8						**	**	0.9828	***	**	0.1538	*	***	**	**	**
		OD600 1	448.0 ± 8.5							0.2131	***	****	***	**	**	****	***	***	****
		OD600 1.5	472.7 ± 13.6								**	****	**	**	**	****	**	***	***
		OD600 2.0	340.7 ± 6.2									***	***	0.1480	**	***	***	**	****
	-DMSO/PLATE(3350)	OD600 0.7	135.0 ± 10.0										0.2865	**	**		0.1555	**	0.3934
		OD600 1	149.3 ± 2.7											*	***	0.2865	0.1270	*	0.5432
		OD600 1.5	299.0 ± 18.9												0.1381	**	*	0.0589	*
		OD600 2.0	253.7 ± 0.7													**	***	0.2677	**
	-DMSO/PLATE(3350) Normalized	OD600 0.7	135.0 ± 10.0														0.1555	**	0.3934
		OD600 1	156.7 ± 2.7															*	0.1097
		OD600 1.5	236.3 ± 11.4																**
		OD600 2.0	146.0 ± 4.2
	Significance was calculated with unpaired t test with Welch's correction (* p < 0.05; ** p < 0.01; *** p < 0.001; **** p < 0.0001).
	Grey boxes show identical values in the case of OD600 0.7 setups due to normalization

## Sheet: Sup. T. S4 TELioAc exposure
	Supplementary Table S4. Effect of the length of the competent cell exposure to TELioAc on the transformation efficiency
			Length of incubation time
		Number of transformants	0 min	10 min	30 min	60 min	120 min
	0 min	502.7 ± 14.4		*	**	*	**
	10 min	403.3 ± 3.5			**	0.2453	***
	30 min	340.0 ± 14.2				*	0.2181
	60 min	421.3 ± 11.2					**
	120 min	315.3 ± 4.7
	Significance was calculated with unpaired t test with Welch's correction (* p < 0.05; ** p < 0.01; *** p < 0.001).

## Sheet: Sup. T. S5 DNA incubation
	Supplementary Table S5. Effect of the length of ssDNA/transforming DNA incubation time on the transformation efficiency
			Length of incubation time
		Number of transformants	0 min	10 min	30 min	60 min	120 min
	0 min	564.0 ± 15.6		**	*	0.8732	**
	10 min	426.0 ± 14.7			0.0552	**	0.1548
	30 min	479.3 ± 5.3				**	*
	60 min	560.7 ± 11.7					**
	120 min	370.7 ± 26.2
	Significance was calculated with unpaired t test with Welch's correction (* p < 0.05; ** p < 0.01).

## Sheet: Sup. T. S6 ssDNA
	Supplementary Table S6. Effect of the amount of the ssDNA on the transformation efficiency
			Amount of ssDNA/transformation
		Number of transformants	0 µg	10 µg	20 µg	40 µg	80 µg	160 µg	320 µg
	0 µg	149.3 ± 6.6		****	****	****	****	****	****
	10 µg	313.3 ± 5.7			**	***	***	****	****
	20 µg	366.7 ± 5.2				**	***	****	****
	40 µg	469.3 ± 10.4					0.1512	*	**
	80 µg	494.0 ± 9.2						0.0587	*
	160 µg	526.0 ± 3.5							0.2476
	320 µg	537.3 ± 7.1
	Significance was calculated with unpaired t test with Welch's correction (* p < 0.05; ** p < 0.01; *** p < 0.001; **** p < 0.0001).

## Sheet: Sup. T. S7 Starting OD
	Supplementary Table S7. Effect of the density of the starting culture on the transformation efficiency
			Density of the starting culture
		Number of transformants	OD600 0.05	OD600 0.01	OD600 0.02	OD600 0.3
	OD600 0.05	582.0 ± 8.1		*	***	**
	OD600 0.1	544.7 ± 8.2			***	**
	OD600 0.2	428.0 ± 7.0				0.3180
	OD600 0.3	404.7 ± 17.6
	Significance was calculated with unpaired t test with Welch's correction (* p < 0.05; ** p < 0.01; *** p < 0.001).

## Sheet: Sup. T. S8 DNA amount
	Supplementary Table S8. Dependency of the transformation efficiency on the amount of the transforming DNA
			Amount of DNA/transformation
		Number of transformants	112 ng (53fmol)	225 ng (106 fmol)	450 ng (212 fmol)	900 ng (424 fmol)	1800 ng (848 fmol)	3600 ng (1696 fmol)	7200 ng (3392 fmol)
	112 ng (53 fmol)	148.0 ± 10.6		**	**	***	****	****	****
	225 ng (106 fmol)	269.3 ± 12.7			*	***	****	****	****
	450 ng (212 fmol)	366.7 ± 18.7				**	***	****	****
	900 ng (424 fmol)	585.3 ± 18.5					**	***	***
	1800 ng (848 fmol)	712.0 ± 14.4						*	***
	3600 ng (1696 fmol)	814.7 ± 18.7							**
	7200 ng (3392 fmol)	949.3 ± 10.4
	Significance was calculated with unpaired t test with Welch's correction (* p < 0.05; ** p < 0.01; *** p < 0.001; **** p < 0.0001).

## Sheet: Sup. T. S9 DNA size&amount I
	Supplementary Table S9. Effect of the amount and size of the transforming DNA on the transformation efficiency I.
		DNA/transformation		Significance
		900 ng	424 fmol
	4kbp	506.7 ± 8.7	524.0 ± 14.0	0.3645
	6 kbp	252.7 ± 8.7	330.7 ± 7.9	**
	8 kbp	122.0 ± 13.5	250.0 ± 7.2	**
	10 kbp	74.00 ± 5.3	164.7 ± 7.1	***
	Significance was calculated with unpaired t test with Welch's correction (** p < 0.01; *** p < 0.001).

## Sheet: Sup. T. S10 DNA size&amount II
	Supplementary Table S10. Effect of the amount and size of the transforming DNA on the transformation efficiency II.
	4 kbp		Amount of transforming DNA/transformation
		Number of transformants	53 fmol	106 fmol	212 fmol	424 fmol	848 fmol	1696 fmol	3392 fmol
	53 fmol	108.3 ± 2.6		0.1352	*	**	**	**	**
	106 fmol	168.0 ± 24.7			0.0596	**	***	**	***
	212 fmol	251.3 ± 19.2				**	***	**	**
	424 fmol	415.3 ± 14.4					**	*	**
	848 fmol	562.0 ± 18.4						*	*
	1696 fmol	787.0 ± 48.5							0.6597
	3392 fmol	817.0 ± 40.3
	6 kbp		Amount of transforming DNA/transformation
		Number of transformants	53 fmol	106 fmol	212 fmol	424 fmol	848 fmol	1696 fmol	3392 fmol
	53 fmol	84.67 ± 6.8		*	**	****	**	***	***
	106 fmol	113.0 ± 6.9			**	****	**	***	***
	212 fmol	263.7 ± 16.9				0.0686	**	***	***
	424 fmol	317.7 ± 7.3					*	**	**
	848 fmol	457.3 ± 21.4						*	*
	1696 fmol	549.0 ± 16.7							0.3286
	3392 fmol	575.0 ± 16.4
	8 kbp		Amount of transforming DNA/transformation
		Number of transformants	53 fmol	106 fmol	212 fmol	424 fmol	848 fmol	1696 fmol	3392 fmol
	53 fmol	79.33 ± 4.9		*	**	***	***	*	**
	106 fmol	110.7 ± 6.2			*	***	***	*	**
	212 fmol	202.3 ± 14.0				0.0809	**	*	**
	424 fmol	243.7 ± 10.2					**	0.0581	*
	848 fmol	320.7 ± 12.4						0.1693	0.0668
	1696 fmol	414.0 ± 45.4							>0.9999
	3392 fmol	414.0 ± 28.8
	10 kbp		Amount of transforming DNA/transformation
		Number of transformants	53 fmol	106 fmol	212 fmol	424 fmol	848 fmol	1696 fmol	3392 fmol
	53 fmol	48.67 ± 10.1		*	**	**	**	**	***
	106 fmol	90.67 ± 8.8			**	*	**	**	**
	212 fmol	156.7 ± 9.3				0.0787	*	*	**
	424 fmol	217.0 ± 20.2					0.2308	0.0676	*
	848 fmol	258.0 ± 20.8						0.2795	0.2420
	1696 fmol	299.3 ± 25.4							0.8949
	3392 fmol	295.0 ± 16.8
	53 fmol		Size of transforming DNA
		Number of transformants	4 kbp	6 kbp	8 kbp	10 kbp
	4 kbp	108.3 ± 2.6		0.0582	*	*
	6 kbp	84.67 ± 6.8			0.5613	*
	8 kbp	79.33 ± 4.9				0.0746
	10 kbp	48.67 ± 10.1
	106 fmol		Size of transforming DNA
		Number of transformants	4 kbp	6 kbp	8 kbp	10 kbp
	4 kbp	168.0 ± 24.7		0.1474	0.1385	0.0749
	6 kbp	113.0 ± 6.9			0.8147	0.1212
	8 kbp	110.7 ± 6.2				0.1456
	10 kbp	90.67 ± 8.8
	212 fmol		Size of transforming DNA
		Number of transformants	4 kbp	6 kbp	8 kbp	10 kbp
	4 kbp	251.3 ± 19.2		0.6554	0.1148	*
	6 kbp	263.7 ± 16.9			0.0509	*
	8 kbp	202.3 ± 14.0				0.0614
	10 kbp	156.7 ± 9.3
	424 fmol		Size of transforming DNA
		Number of transformants	4 kbp	6 kbp	8 kbp	10 kbp
	4 kbp	415.3 ± 14.4		**	**	**
	6 kbp	317.7 ± 7.5			**	*
	8 kbp	243.7 ± 10.2				0.3252
	10 kbp	217.0 ± 20.2
	848 fmol		Size of transforming DNA
		Number of transformants	4 kbp	6 kbp	8 kbp	10 kbp
	4 kbp	562.0 ± 18.4		*	***	***
	6 kbp	457.3 ± 21.4			**	**
	8 kbp	320.7 ± 12.4				0.0747
	10 kbp	258.0 ± 20.8
	1696 fmol		Size of transforming DNA
		Number of transformants	4 kbp	6 kbp	8 kbp	10 kbp
	4 kbp	787.0 ± 48.5		*	**	**
	6 kbp	549.0 ± 16.7			0.0831	**
	8 kbp	414.0 ± 45.4				0.1109
	10 kbp	299.3 ± 25.4
	3392 fmol		Size of transforming DNA
		Number of transformants	4 kbp	6 kbp	8 kbp	10 kbp
	4 kbp	817.0 ± 40.3		*	**	**
	6 kbp	575.0 ± 16.4			*	***
	8 kbp	414.0 ± 28.8				*
	10 kbp	295.0 ± 16.8
	Significance was calculated with unpaired t test with Welch's correction (* p < 0.05; ** p < 0.01; *** p < 0.001; **** p < 0.0001).

[truncated: 4 more sheets: Sup. T. S11 PLATE incubation, Sup. T. S12 Heat shock, Sup. T. S13 Comparison, Sup. T. S14 Depositing]
